# Supplementary material for: Association between Liver Cirrhosis and Diabetes Mellitus: A Review on Hepatic Outcomes
Source: J Clin Med. 2021 Jan 12;10(2):262. doi: 10.3390/jcm10020262 (PMC7827383; doi:10.3390/jcm10020262)
Supplement: Supplementary file 1 [file jcm-10-00262-s001.zip]

Archive with 3 entries (3 files):
- Table S3 (1).docx
- Table S1 (1).docx
- Table S2 (1).docx
